# Supplementary material for: Co-Immunization Efficacy of Recombinant Antigens against Rhipicephalus microplus and Hyalomma anatolicumTick Infestations
Source: Pathogens. 2023 Mar 9;12(3):433. doi: 10.3390/pathogens12030433 (PMC10058648; doi:10.3390/pathogens12030433)
Supplement: Supplementary file 1 [file pathogens-12-00433-s001.zip]

Archive with 1 entries (1 files):
- pathogens-2118738-supplementary.pdf
